# Supplementary material for: Assessment of the Impact of Using a Reference Transcriptome in Mapping Short RNA-Seq Reads
Source: PLoS One. 2014 Jul 3;9(7):e101374. doi: 10.1371/journal.pone.0101374 (PMC4081564; doi:10.1371/journal.pone.0101374)
Supplement: Table S1 — A total 700 genes in which the read counts are reduced by 20% or more due to the mapping failure of junction reads without the assistance of reference transcriptome. (XLSX) [file pone.0101374.s001.xlsx]

## Sheet: sort
Gene	Unmapped splicing reads without RefGene Model	Total uniquely mapped reads (RefGene/Unique)	Ratio
AAMDC	21	91	0.230769
ABCA5	23	96	0.239583
ABCA6	46	184	0.25
ABCB4	10	30	0.333333
ABCB8	8	28	0.285714
ABLIM2	11	36	0.305556
ACAD9	23	109	0.211009
ACADVL	362	1748.94	0.206983
ACAT1	230	1007	0.228401
ACBD6	14	37	0.378378
ACE	10	42	0.238095
ACOT9	38	145	0.262069
ACTL6A	23	83	0.277108
ACY1	7	29.98	0.233489
ADAM15	38	175	0.217143
ADAM17	19	87	0.218391
ADAM23	78	285	0.273684
ADCK4	7	27	0.259259
ADCY4	12	48	0.25
ADSL	27	125	0.216
AHI1	10	43	0.232558
AIG1	48	215	0.223256
AIM1	7	31	0.225806
AKAP8L	27	95	0.284211
AKR1C3	6	26	0.230769
ALG8	13	60	0.216667
ALYREF	10	48	0.208333
AMY2B	9	30.39	0.29615
ANAPC1	25	90	0.277778
ANAPC10	6	29	0.206897
ANAPC15	13	56	0.232143
ANAPC4	18	56	0.321429
ANKRD2	58	281	0.206406
ANKRD23	7	28	0.25
ANKRD26	26	120	0.216667
ANO10	14	50	0.28
ANP32B	53	183	0.289617
ANXA1	58	261	0.222222
ANXA3	41	191	0.21466
ANXA6	131	585	0.223932
AP1S1	6	21	0.285714
APLP1	8	36	0.222222
APOBEC3C	12	51	0.235294
APOPT1	27	96	0.28125
AQP7P3	30	82	0.365854
ARHGAP10	56	224	0.25
ARHGEF1	10	40	0.25
ARHGEF28	8	26	0.307692
ARPC3	61	254	0.240157
ASH2L	38	144	0.263889
ASUN	21	101	0.207921
ATAD3A	6	24	0.25
ATG3	39	123	0.317073
ATG4A	19	80	0.2375
ATG4B	13	61	0.213115
ATP13A1	9	43	0.209302
ATP5C1	333	1198	0.277963
ATP5H	184	638	0.288401
ATP5I	54	239	0.225941
ATP5O	202	876	0.230594
AUP1	27	91.26	0.295858
BAG1	63	281	0.224199
BCAS3	14	65	0.215385
BIN3	5	23	0.217391
BLOC1S5-TXNDC5	13.85	60.53	0.228812
BMX	5	21	0.238095
BOLA3	20	74	0.27027
BOP1	20	34	0.588235
BRE	41	183	0.224044
BRIX1	11	45	0.244444
BROX	14	51	0.27451
BUD31	17	50.98	0.333464
C11orf48	6	26	0.230769
C11orf49	11	35	0.314286
C16orf13	7	31	0.225806
C16orf62	34	131	0.259542
C18orf32	7	21.38	0.327409
C18orf8	13	60.36	0.215374
C19orf70	18	81	0.222222
C1orf50	10	33	0.30303
C4A	24.73	52.42	0.471767
C4orf27	17	53	0.320755
C8orf59	33	79.91	0.412965
CACNA2D1	59	200	0.295
CACNA2D3	32	101	0.316832
CAMK1	12	27	0.444444
CAPN1	38	176	0.215909
CARS2	25	99	0.252525
CBWD1	12	21	0.571429
CC2D1A	14	48	0.291667
CCAR1	31	147	0.210884
CCDC104	22	73	0.30137
CCDC22	6	22	0.272727
CCDC90B	17	61	0.278689
CCNC	20	97	0.206186
CD99	115	445	0.258427
CDC123	33	146	0.226027
CDC16	30	135	0.222222
CDK11B	11.44	53.84	0.212481
CDK5RAP2	86	374	0.229947
CDK7	7	27	0.259259
CENPQ	9	31	0.290323
CEP290	18	69.11	0.260454
CEP70	22	67	0.328358
CEP95	6	23	0.26087
CERS4	7	27	0.259259
CETN3	13	34	0.382353
CHD1L	13	37	0.351351
CHID1	15	64	0.234375
CHURC1-FNTB	15.01	68.07	0.220508
CINP	11	32	0.34375
CKS1B	7	30	0.233333
CLASRP	11	24	0.458333
CLK3	21	55	0.381818
CLN3	6	26	0.230769
CLPTM1L	27	103	0.262136
CMC2	27	102.37	0.263749
CMSS1	20	83	0.240964
CNIH4	20	57	0.350877
CNOT10	15	52	0.288462
COL14A1	47	200	0.235
COL15A1	100	419	0.238663
COL16A1	7	25	0.28
COL1A1	37	154	0.24026
COL1A2	168	737	0.227951
COL23A1	10	47	0.212766
COL28A1	12	35	0.342857
COL4A5	8	35	0.228571
COL5A3	12	38	0.315789
COPE	18	77	0.233766
COQ3	15	71	0.211268
COX6C	153	587	0.260647
COX7B	160	703	0.227596
CPNE2	9	41	0.219512
CRELD2	8	35	0.228571
CRIP1	5	22	0.227273
CRNDE	9	42	0.214286
CRYZL1	19	74	0.256757
CSE1L	75	342	0.219298
CSF1R	19	75	0.253333
CSNK2A2	22	98	0.22449
CTNNAL1	65	255	0.254902
CTNNBL1	27	131	0.206107
CTR9	37	160	0.23125
CTSL1	70	308	0.227273
CUL1	70	315	0.222222
CUL2	48	195	0.246154
CWC15	43	125	0.344
CWC27	32	109	0.293578
CYB5R4	21	77	0.272727
CYBA	7	26	0.269231
CYTH2	16	68	0.235294
DARS	78	362	0.21547
DCPS	6	21	0.285714
DCTN3	28	120	0.233333
DCXR	20	90	0.222222
DDX1	158	615	0.256911
DDX10	11	43	0.255814
DDX41	7	30	0.233333
DECR1	203	774	0.262274
DGAT1	17	72.83	0.23342
DHX29	49	203	0.241379
DHX36	54	215	0.251163
DIAPH2	19	69	0.275362
DNAJC1	9	34	0.264706
DNAJC10	72	346	0.208092
DNAJC2	30	69.32	0.432776
DNAJC7	56	262.21	0.213569
DNPEP	42	175	0.24
DPCD	6	29	0.206897
DPP3	6	27	0.222222
DPP4	5	22	0.227273
DPY30	12	57	0.210526
DRAP1	20	63	0.31746
DROSHA	35	153	0.228758
DYNC1LI1	60	284	0.211268
DYNC2LI1	5	22	0.227273
DYSF	65	301	0.215947
DZIP1	11	39.74	0.276799
EBNA1BP2	28	86	0.325581
ECT2	12	52	0.230769
EDF1	43	190	0.226316
EED	12	53	0.226415
EEF1A1	939	3778	0.248544
EEF1B2	74	310	0.23871
EFCAB7	10	30	0.333333
EFHA2	14	56	0.25
EIF1AY	129	514	0.250973
EIF2A	106	416	0.254808
EIF2AK4	42	152	0.276316
EIF3D	56	234	0.239316
EIF3E	115	526	0.218631
EIF3G	41	160.98	0.25469
EIF3K	106	472	0.224576
EIF4A3	17	80	0.2125
ELOF1	5	21	0.238095
ELP2	38	155	0.245161
EMC2	26	108	0.240741
EMC3	35	141	0.248227
EML3	10	48	0.208333
ENOSF1	7	33.95	0.206186
ENY2	30	129	0.232558
EPHX2	16	69	0.231884
ERCC5	5.37	22.55	0.238137
ERCC6L2	7	25.68	0.272586
ERGIC2	49	203	0.241379
ERGIC3	45	178	0.252809
ERO1L	23	105	0.219048
ESD	79	292	0.270548
ESF1	24	111	0.216216
EVL	14	53	0.264151
EXOC6B	75	274	0.273723
EXOSC10	30	114	0.263158
EXOSC2	8	37	0.216216
EXOSC8	14	61.74	0.226757
EXOSC9	19	53.82	0.353029
FABP5	89	322	0.276398
FAM118A	6	29	0.206897
FAM133DP	9	32.54	0.276583
FAM207A	8	32	0.25
FAM21C	13	52	0.25
FAM50A	22	95	0.231579
FANCI	6	21.41	0.280243
FBXO9	37	173	0.213873
FGGY	11	33	0.333333
FIP1L1	24	75	0.32
FKBP2	15	45	0.333333
FMNL1	7	28	0.25
FPGS	11	48	0.229167
FRA10AC1	41	100	0.41
FRG1	20	51	0.392157
FTH1	505	1959.99	0.257654
FTSJ1	7	30	0.233333
FUS	55	245	0.22449
FXYD1	48	141	0.340426
FXYD5	18	54	0.333333
GABPB2	5	21	0.238095
GARNL3	8	35	0.228571
GAS5	15	57	0.263158
GINM1	41	157	0.261146
GKAP1	28	82	0.341463
GLMN	6	28	0.214286
GLTSCR2	44	194	0.226804
GMFG	23	38	0.605263
GMNN	6	21	0.285714
GOLIM4	61	234	0.260684
GON4L	22	96	0.229167
GPAT2	7	34	0.205882
GPS2	33	128	0.257812
GRB14	21	59	0.355932
GRIPAP1	17	61	0.278689
GSTK1	75	327	0.229358
GSTM2	33	84	0.392857
GSTM4	39	95	0.410526
GTF2E2	9	33	0.272727
GTF2I	46	134	0.343284
GTF3A	118	463	0.25486
GTF3C6	42	200	0.21
GUK1	28	131	0.21374
GULP1	9	37	0.243243
HACL1	17	58	0.293103
HAT1	30	132	0.227273
HBB	44	207	0.21256
HCK	9	35	0.257143
HDAC2	37	164	0.22561
HEATR7A	18	56	0.321429
HEXB	80	380.73	0.210123
HEXDC	5	23.96	0.208681
HIBCH	23	94	0.244681
HIP1R	14	60	0.233333
HLA-A	142	615	0.230894
HLA-F	13	43.18	0.301065
HM13	21	100	0.21
HNRNPM	103	407	0.253071
HNRNPUL2-BSCL2	58.12	182.68	0.318152
HOOK2	15	57	0.263158
HP	6	29	0.206897
HSD17B4	158	639	0.247261
HSD17B8	6	22	0.272727
HSP90B1	257	1246	0.20626
HSPA14	12	55	0.218182
ICA1	26	124	0.209677
IFIH1	11	47	0.234043
IFT172	12	53	0.226415
IFT52	8	27	0.296296
IFT74	12	40	0.3
IFT88	13	46	0.282609
IK	54	253	0.213439
IKBKAP	32	138	0.231884
IL32	41	111	0.369369
IL3RA	6	21	0.285714
INPP5D	8	30	0.266667
INTS1	29	131	0.221374
INTS10	30	145	0.206897
INTS4	9	41	0.219512
INTS8	42	161.82	0.259548
IPO4	8	39	0.205128
IRF1	10	39	0.25641
ITFG1	75	313	0.239617
ITGA1	60	280	0.214286
ITGB1BP1	38	180	0.211111
ITPA	6	23	0.26087
KDM1A	34	148	0.22973
KDM6A	15	72	0.208333
KIAA0020	18	59	0.305085
KIAA0368	193	871	0.221584
KIAA1704	8	31	0.258065
KIF20B	6	23	0.26087
KIFAP3	48	190	0.252632
KLC4	16	65	0.246154
KLHDC2	82	312	0.262821
KTN1	802	1931	0.415329
LACE1	5	22	0.227273
LACTB2	29	118.97	0.243759
LAMA3	14	61	0.229508
LARP7	64	250	0.256
LGALS9	15	56	0.267857
LIAS	12	51	0.235294
LMBRD1	54	259	0.208494
LOC100127983	70	191.19	0.366128
LOC100507217	26	101	0.257426
LOC150381	15	47	0.319149
LOC550643	10	42	0.238095
LOC96610	9	24	0.375
LRPPRC	199	941	0.211477
LRRC1	5	21	0.238095
LRRC28	10	43	0.232558
LSM5	26	104	0.25
LSM7	5	24	0.208333
LTA4H	49	179	0.273743
LTV1	17	64	0.265625
LUC7L	10	34	0.294118
LY96	11	28	0.392857
LZIC	18	86	0.209302
MAN2C1	19	90	0.211111
MAP2K5	11	48	0.229167
MAP3K6	31	145	0.213793
MAP4K3	47	215	0.218605
MAP4K5	28	107	0.261682
MAP7D3	20	97	0.206186
MAPK8	11	37	0.297297
MARCO	12	39	0.307692
MCM6	10	45	0.222222
MED30	5	23	0.217391
METTL5	43	136.98	0.313914
MFSD1	43	171	0.251462
MGST2	43	151	0.284768
MLL4	15	52	0.288462
MNAT1	13	39	0.333333
MOV10	7	33	0.212121
MPHOSPH6	6	28	0.214286
MPHOSPH9	13	51	0.254902
MPND	6	22	0.272727
MRPL1	28	107	0.261682
MRPL13	28	113	0.247788
MRPL21	25	95	0.263158
MRPL22	18	85	0.211765
MRPL24	24	113	0.212389
MRPL39	29	116	0.25
MRPL52	13	50	0.26
MSH2	14	66	0.212121
MSI2	29	121	0.239669
MT1X	33	98	0.336735
MTCH2	65	291	0.223368
MTFMT	11	51	0.215686
MTRF1	9	36	0.25
MTX1	8	23	0.347826
MX1	19	88	0.215909
MX2	7	34	0.205882
MYH6	1113	4815	0.231153
MYH7	7079	30430	0.232632
MYL6	86	401	0.214464
MYL6B	10	47	0.212766
MYL7	185	643	0.287714
MYO7A	7	27	0.259259
MYOF	41	183	0.224044
NAA10	17	76	0.223684
NAA16	12	44	0.272727
NAA35	22	80	0.275
NADSYN1	6	22	0.272727
NAE1	43	117	0.367521
NASP	36	152	0.236842
NAT10	19	86	0.22093
NBEAL1	18	84	0.214286
NBPF1	7	28	0.25
NBPF14	7	33	0.212121
NDUFA3	23	112	0.205357
NDUFA9	112	520	0.215385
NDUFAB1	108	448	0.241071
NDUFAF5	30	123	0.243902
NDUFB6	108	280	0.385714
NDUFC1	70	301	0.232558
NDUFC2	49	211.81	0.231339
NDUFS4	60	217	0.276498
NDUFS7	28	128	0.21875
NELF	8	32	0.25
NEMF	62	210	0.295238
NFKB1	26	125	0.208
NFKB2	6	24	0.25
NFU1	52	232	0.224138
NIPAL2	8	26	0.307692
NIT2	21	87	0.241379
NKAP	10	42	0.238095
NOL7	40	112	0.357143
NOP14	24	99.78	0.240529
NOP16	7	32	0.21875
NOSIP	8	31	0.258065
NPC2	39	180	0.216667
NPHP3-ACAD11	14.61	53.92	0.270957
NPIP	41	50	0.82
NRD1	206	801	0.257179
NSMAF	35	130	0.269231
NSMCE2	23	62	0.370968
NSMCE4A	15	65	0.230769
NUCB2	58	203	0.285714
NUP107	32	106	0.301887
NUP155	23	76	0.302632
NUP188	25	106	0.235849
NUP35	7	27	0.259259
NVL	6	23	0.26087
OCIAD2	5	24	0.208333
ODF2L	12	31	0.387097
OFD1	9	41	0.219512
OGFRL1	9	42	0.214286
OPLAH	19	85	0.223529
OSCP1	6	23	0.26087
OSGEP	7	33	0.212121
PAAF1	9	28	0.321429
PACRGL	5	23	0.217391
PAK1IP1	15	45	0.333333
PARL	29	120	0.241667
PARN	28	115	0.243478
PARP4	41	193	0.212435
PARP8	9	40	0.225
PARVB	44	213	0.206573
PCCA	45	191.64	0.234815
PDCD5	50	173	0.289017
PEX14	8	34	0.235294
PEX7	10	46	0.217391
PFDN4	16	55	0.290909
PFDN5	72	299	0.240803
PFKL	22	84	0.261905
PFKP	70	339	0.20649
PHACTR3	11	43	0.255814
PI4KA	50	186	0.268817
PIGU	16	52	0.307692
PIH1D1	7	28	0.25
PION	9	33	0.272727
PKD1P1	38	137	0.277372
PLA2R1	7	22	0.318182
PLEKHG5	6	23	0.26087
PLGRKT	19	85	0.223529
PLK1S1	17	71	0.239437
PLOD3	16	64	0.25
PLSCR1	24	115	0.208696
PLXDC2	15	63	0.238095
PNPT1	32	154	0.207792
POLA2	5	24	0.208333
POLB	19	71	0.267606
POLE4	12	54	0.222222
POLR2F	12	48	0.25
POLR2G	12	52	0.230769
POLR2I	14	54	0.259259
POLR3B	8	38	0.210526
POM121C	12	57	0.210526
POMP	89	338	0.263314
POSTN	51	245	0.208163
PPA2	70	215	0.325581
PPFIBP2	7	28	0.25
PPID	43	161	0.267081
PPIE	13	59	0.220339
PPIH	7	27	0.259259
PPIL3	11	50	0.22
PPIL4	21	96	0.21875
PPIP5K1	18	66	0.272727
PPP1R14A	5	21	0.238095
PPP1R21	14	64	0.21875
PPP2R3B	22	95	0.231579
PPP2R3C	35	110	0.318182
PPP4R2	44	176	0.25
PRDX4	22	95	0.231579
PRELID1	18	67.8	0.265487
PRPF40A	58	282	0.205674
PRPF40B	10	35.81	0.279252
PRPF6	33	159	0.207547
PSENEN	10	37	0.27027
PSMA2	61	275	0.221818
PSMA3	72	238	0.302521
PSMA4	50	242	0.206612
PSMB7	66	278.78	0.236746
PSMC4	37	141	0.262411
PSMD13	57	194	0.293814
PSMD9	13	54	0.240741
PSME1	69	221	0.312217
PSME2	32	138	0.231884
PSMG2	20	87	0.229885
PTCD2	8	38	0.210526
PTGDS	311	1250	0.2488
PTGES3L-AARSD1	12.36	37.43	0.330216
PTGR1	21	82	0.256098
PTPLA	59	207	0.285024
PTPLB	7	25	0.28
PXK	10	48	0.208333
PYGL	11	46	0.23913
PYROXD2	7	29	0.241379
QTRT1	5	23	0.217391
RANBP1	10	48	0.208333
RARS2	20	81	0.246914
RASA4	13	45	0.288889
RBL1	6	24	0.25
RBM34	21	97	0.216495
RDBP	18	78	0.230769
RFXANK	7	30.48	0.229659
RHEB	89	287	0.310105
RIOK1	16	49	0.326531
RNASEH2B	43	82	0.52439
RNF126	9	40	0.225
RNF181	32	85	0.376471
RNF214	17	66	0.257576
ROCK1	79	361	0.218837
RPAP3	27	103	0.262136
RPF1	30	117	0.25641
RPL10	282	992.64	0.284091
RPL12	190	394	0.482234
RPL13AP5	323.06	408.2	0.791426
RPL17	196	489.71	0.400237
RPL18	72	288	0.25
RPL18A	72	283	0.254417
RPL21	98.82	145.4	0.679642
RPL21P28	408.18	600.6	0.67962
RPL23A	184	579	0.317789
RPL26	160	697	0.229555
RPL28	43	198	0.217172
RPL29	99	456	0.217105
RPL34	105	467	0.224839
RPL35	66	260	0.253846
RPL36A	85	139.33	0.610062
RPL37A	148	485	0.305155
RPL38	118	304	0.388158
RPL39	170	466	0.364807
RPL5	210	988	0.212551
RPL6	206	778	0.264781
RPL7	345	924	0.373377
RPL7A	233	736	0.316576
RPL9	504	761	0.662286
RPLP2	89	312	0.285256
RPP30	21	67	0.313433
RPS10	73.36	226.28	0.3242
RPS12	108	472	0.228814
RPS15A	183	539	0.339518
RPS2	166	644	0.257764
RPS21	79	213	0.370892
RPS24	227	682	0.332845
RPS25	183	522	0.350575
RPS26	90	200	0.45
RPS27	303	475	0.637895
RPS28	54	165	0.327273
RPS3A	409	1055	0.387678
RPS6KB2	9	33	0.272727
RPS7	198	563	0.351687
RRP1	7	27	0.259259
RUFY1	20	96	0.208333
RUVBL2	13	57	0.22807
RWDD1	58	255	0.227451
S100A9	24	83	0.289157
SAMM50	52	217	0.239631
SAP30BP	21	85	0.247059
SARNP	47	106.53	0.44119
SART1	27	94	0.287234
SCAPER	44	208	0.211538
SCCPDH	36	175	0.205714
SCFD1	55	170	0.323529
SCRIB	13	51	0.254902
SDCCAG8	11	42.45	0.259128
SEC61G	30	92	0.326087
SELM	7	29	0.241379
SEMA3B	7	25	0.28
SENP6	74	334	0.221557
SEP4	29	129	0.224806
SF3A2	8	38	0.210526
SF3A3	23	111	0.207207
SFT2D1	15	57	0.263158
SFXN4	32	108	0.296296
SGIP1	6	25	0.24
SGK3	6	25.7	0.233463
SH3BGR	52	207	0.251208
SHARPIN	22	77	0.285714
SHKBP1	7	32	0.21875
SKIV2L	17	72	0.236111
SLC29A2	7	32	0.21875
SLC35D2	16	54	0.296296
SLMO2-ATP5E	23.61	26.77	0.881957
SLU7	50	225	0.222222
SMARCA1	50	238	0.210084
SNAPC1	13	60	0.216667
SNHG6	47	105.99	0.443438
SNRNP70	27	120	0.225
SNRPA1	15	69	0.217391
SNRPC	48	166	0.289157
SNRPE	15	60	0.25
SNRPF	10	43	0.232558
SNX14	37	134	0.276119
SNX2	37	180	0.205556
SP110	14	51	0.27451
SPNS1	8	34	0.235294
SSB	53	252.02	0.210301
SSBP1	43	204	0.210784
STAG1	40	156	0.25641
STX4	11	53	0.207547
STX8	20	64	0.3125
SUCLG1	146	641	0.227769
SUGT1	45	135	0.333333
SUPV3L1	28	126	0.222222
SURF1	20	92	0.217391
SUSD1	6	23	0.26087
SYAP1	37	173	0.213873
SYF2	30	138	0.217391
TADA2A	11	22	0.5
TAF1B	7	24	0.291667
TARS	53	235	0.225532
TARSL2	30	128	0.234375
TAX1BP1	200	959	0.208551
TBCA	35	137	0.255474
TBCE	20	65.81	0.303905
TBCK	11	45	0.244444
TBK1	28	105	0.266667
TCEA3	37	179	0.206704
TESC	13	57	0.22807
THOC2	35	148	0.236486
THOC7	52	176	0.295455
TIMM17B	8	35	0.228571
TIMM23	82	237	0.345992
TIMM44	27	98	0.27551
TLE2	22	105	0.209524
TM2D1	14	66	0.212121
TM9SF2	115	547	0.210238
TMC6	13	56	0.232143
TMEM126B	36	133	0.270677
TMEM147	22	104	0.211538
TMEM161A	5	24	0.208333
TMEM55B	11	44	0.25
TNNI3	453	2026	0.223593
TNNI3K	76	364.52	0.208493
TNNT1	9	41	0.219512
TNNT2	2000	4914	0.407
TNNT3	27	65	0.415385
TOM1L1	6	29.11	0.206115
TPM1	1206	5386	0.223914
TPM2	323	1058	0.305293
TPT1	701	2753	0.254631
TRAP1	50	220	0.227273
TRAPPC11	26	117	0.222222
TRAPPC9	15	73	0.205479
TRIM27	15	73	0.205479
TRMT11	13	38	0.342105
TRPT1	18	76	0.236842
TSPAN4	7	34	0.205882
TTC13	13	37	0.351351
TTC8	6	29	0.206897
TUBB2A	12	24	0.5
TUBG1	30	94	0.319149
TUBGCP4	6	29	0.206897
TUBGCP5	17	71	0.239437
TUSC3	44	180	0.244444
TXNDC17	20	58.27	0.34323
TXNRD3	6	25	0.24
U2AF1	25	98	0.255102
U2SURP	63	261	0.241379
UBE2Q1	40	182	0.21978
UBL7	23	67	0.343284
UCHL3	20	44	0.454545
UFD1L	37	115	0.321739
UGGT2	31	91	0.340659
ULK4	6	22	0.272727
UROS	48	142	0.338028
USP16	56	271	0.206642
USP48	54	213	0.253521
UTP18	8	34	0.235294
UTP6	15	56	0.267857
VARS	19	75	0.253333
VPS16	12	57	0.210526
VPS8	82	347	0.236311
VRK2	25	113.94	0.219414
WBSCR16	45	125	0.36
WBSCR22	44	159	0.27673
WDR12	17	65	0.261538
WDR41	17	82	0.207317
WDR70	16	63	0.253968
WTIP	8	25	0.32
XAB2	10	40	0.25
XRN2	71	286	0.248252
ZBTB8OS	8	32	0.25
ZCCHC11	36	134	0.268657
ZCCHC4	5	23	0.217391
ZDHHC13	12	42	0.285714
ZMAT5	9	24	0.375
ZNF259	11	46	0.23913
ZNF335	8	36	0.222222
ZNF385D	6	26	0.230769
